# Supplementary material for: Cost Effectiveness of a Shorter Moxifloxacin Based Regimen for Treating Drug Sensitive Tuberculosis in India
Source: Trop Med Infect Dis. 2022 Oct 8;7(10):288. doi: 10.3390/tropicalmed7100288 (PMC9607110; doi:10.3390/tropicalmed7100288)
Supplement: Supplementary file 1 [file tropicalmed-07-00288-s001.zip]

Archive with 1 entries (1 files):
- tropicalmed-1943247-supplementary.pdf
